# Supplementary material for: Development and Diversity of Epibiont Assemblages on Cultivated Sugar Kelp (Saccharina latissima) in Relation to Farming Schedules and Harvesting Techniques
Source: Life (Basel). 2023 Jan 11;13(1):209. doi: 10.3390/life13010209 (PMC9865293; doi:10.3390/life13010209)
Supplement: Supplementary file 1 [file life-13-00209-s001.zip]

Archive with 1 entries (1 files):
- life-2134534-supplementary.pdf
